# Supplementary material for: Genomic Analyses Reveal Broad Impact of miR-137 on Genes Associated with Malignant Transformation and Neuronal Differentiation in Glioblastoma Cells
Source: PLoS One. 2014 Jan 22;9(1):e85591. doi: 10.1371/journal.pone.0085591 (PMC3899048; doi:10.1371/journal.pone.0085591)
Supplement: Table S1 — Complete list of genes affected by miR-137 mimics transfection. Table lists genes identified in both approaches (RIPSeq and RNASeq), the presence of a miR-137 sites according to TargetScan, MiRanda and Pictar and if the gene was previously characterized as a target in other study. (XLSX) [file pone.0085591.s008.xlsx]

## Sheet: Supp Table 1
Genes	# Tools Predicted	RIP-U251	RIP-U343	RNASeq-U251	RNASeq-U343	Miranda	TargetScan	Pictar	Previously Identified Targets
ABHD6	3				x	x	x	x
AGPAT3	3	x			x	x	x	x
AHCYL1	3	x	x	x	x	x	x	x	x
AKT2	3	x		x	x	x	x	x
ANKRD13A	3				x	x	x	x
ANO8	3	x				x	x	x
API5	3		x	x		x	x	x
APPL2	3	x	x		x	x	x	x
ASPH	3		x			x	x	x
ATP1B1	3		x		x	x	x	x
ATPAF1	3		x			x	x	x
B3GALNT2	3		x	x		x	x	x
BRP44L	3	x	x	x	x	x	x	x
C7ORF60	3				x	x	x	x
CCNG2	3	x			x	x	x	x
CCNY	3			x		x	x	x
CHM	3		x		x	x	x	x
CHST10	3				x	x	x	x
COL5A1	3	x				x	x	x
CSDA	3	x		x		x	x	x
CSE1L	3		x		x	x	x	x
CTBP1	3	x				x	x	x	x
CTDSPL	3			x	x	x	x	x	x
CTSF	3	x				x	x	x
CTTNBP2	3				x	x	x	x
CYB5R4	3		x			x	x	x
DAG1	3		x		x	x	x	x
DBN1	3	x			x	x	x	x
DCLK1	3		x	x	x	x	x	x
DEXI	3		x		x	x	x	x
DR1	3			x		x	x	x
EDIL3	3	x		x		x	x	x
EIF2C1	3			x		x	x	x
EIF2S3	3			x		x	x	x	x
EIF4G2	3		x	x	x	x	x	x
EPHA5	3	x	x	x		x	x	x
ERBB2IP	3			x		x	x	x
ESRRA	3	x	x	x	x	x	x	x
EZH2	3		x		x	x	x	x
FAM117B	3	x	x	x	x	x	x	x
FAM78A	3		x		x	x	x	x
FAM81A	3			x		x	x	x
FAM98A	3	x	x		x	x	x	x	x
FAT3	3			x		x	x	x
FBN2	3	x				x	x	x
FLRT2	3		x			x	x	x
FNBP1L	3		x	x	x	x	x	x
FUNDC1	3		x		x	x	x	x
FURIN	3				x	x	x	x
GALNT1	3			x		x	x	x
GJC1	3		x		x	x	x	x
GPR137B	3		x	x	x	x	x	x
GXYLT1	3		x		x	x	x	x
HERPUD2	3	x	x		x	x	x	x
IFT20	3		x	x		x	x	x
IGFBP5	3		x			x	x	x
IMPA2	3	x	x	x	x	x	x	x
ING2	3				x	x	x	x
INPP5A	3	x		x		x	x	x
KAT2B	3			x		x	x	x
KCNMB2	3	x				x	x	x
KCTD12	3			x		x	x	x
KDM1A	3		x		x	x	x	x
KDM5B	3	x				x	x	x	x
KIT	3			x		x	x	x
KLF15	3		x		x	x	x	x
LIMCH1	3	x	x	x		x	x	x
LMBR1L	3	x	x		x	x	x	x
MAN2A1	3		x			x	x	x
MBOAT2	3		x		x	x	x	x
MEGF9	3				x	x	x	x
METTL9	3	x	x		x	x	x	x
MITF	3		x		x	x	x	x
MORC4	3		x			x	x	x
MPP1	3	x	x		x	x	x	x
MSI1	3	x				x	x	x	x
MTDH	3		x	x	x		x	x
MXRA7	3	x	x	x		x	x	x
MYO1C	3	x	x	x	x	x	x	x
NAB1	3				x	x	x	x
NCK2	3	x	x	x	x	x	x	x
NEFL	3	x		x		x	x	x
NFIB	3		x			x	x	x
NFYC	3	x	x		x	x	x	x
NLGN4X	3			x		x	x	x
NUCKS1	3		x		x	x	x	x
NXT2	3		x	x	x	x	x	x
OSBP2	3		x		x	x	x	x
OXSR1	3				x	x	x	x
PDCD6	3		x		x	x	x	x
PDLIM3	3	x	x		x	x	x	x
PGP	3				x	x	x	x
PHF17	3				x	x	x	x
PHTF2	3		x	x		x	x	x
PLCB1	3				x	x	x	x
PLK2	3			x		x	x	x
PPM1E	3		x			x	x	x
PRKAR2B	3		x	x	x	x	x	x
PTGFRN	3	x	x	x	x	x	x	x
RAP2C	3		x		x	x	x	x
RAVER2	3	x	x	x	x	x	x	x
RBMS3	3			x		x	x	x
RNF157	3	x	x	x	x	x	x	x
RNF4	3		x		x	x	x	x
RPGRIP1L	3		x		x	x	x	x
RRAGD	3		x	x		x	x	x
RYR2	3			x		x	x	x
SAR1B	3			x		x	x	x
SCN1B	3		x		x	x	x	x
SEPT3	3	x				x	x	x
SGCG	3		x			x	x	x
SGPL1	3			x		x	x	x
SHROOM2	3	x				x	x
SIK1	3	x			x	x	x	x
SIK2	3				x	x	x	x
SLC12A2	3		x		x	x	x	x
SLC16A9	3	x	x	x	x	x	x	x
SLC1A5	3	x	x	x	x	x	x	x
SLC25A5	3	x	x	x	x	x	x	x	x
SLC35A4	3	x	x			x	x	x
SLC43A2	3	x	x		x	x	x	x
SLC46A3	3		x		x	x	x	x
SLC4A7	3			x		x	x	x
SLC6A8	3	x				x	x	x
SPHK2	3	x	x		x	x	x	x	x
SRPK1	3				x	x	x	x
SS18	3		x		x	x	x	x
SSFA2	3				x	x	x	x
SSX2IP	3				x	x	x	x
ST13	3			x		x	x	x
STAC	3			x		x	x
STK40	3		x			x	x	x
STRBP	3			x		x	x	x
TAF12	3		x		x	x	x	x
TMEM188	3		x			x	x	x
TMEM218	3	x	x	x	x	x	x	x
TMEM56	3		x		x	x	x	x
TMPO	3		x		x	x	x	x
TMTC4	3			x		x	x	x
TOX3	3	x				x	x	x
UBE3C	3				x	x	x	x
UGP2	3		x	x	x	x	x	x	x
USF2	3	x				x	x	x
VARS	3	x				x	x	x
VASH2	3		x		x	x	x	x
VMA21	3				x	x	x	x
YBX1	3	x	x	x	x	x	x	x	x
YTHDF3	3				x	x	x	x
ZAK	3		x	x	x	x	x	x
ZMYND11	3			x		x	x	x
ZNF385A	3		x			x	x	x
ZNF385B	3	x				x	x	x
AACS	2	x			x	x	x
AASS	2		x			x	x
ABHD5	2				x	x	x
ACTBL2	2	x				x	x
AGPAT5	2		x		x	x	x
AGPAT9	2		x		x	x	x
ALG12	2	x				x	x
AMOT	2	x		x		x	x
ANKRD52	2	x					x	x
ARG2	2			x		x	x
ARHGAP11A	2				x	x	x
ARHGAP42	2			x		x	x
ARSB	2			x		x	x
ATP5F1	2		x		x	x	x
B4GALT6	2		x		x	x	x
BAG2	2				x	x	x
BAIAP2L1	2		x		x	x	x
BEND6	2			x		x	x
C10ORF81	2		x			x	x
C15ORF63	2		x		x	x	x
C17ORF103	2		x		x	x	x
C17ORF58	2	x	x		x	x	x
C1ORF96	2		x		x	x	x
C20ORF108	2	x	x	x	x	x	x
C20ORF20	2		x		x	x	x
C2CD2	2	x				x	x
C2ORF7	2	x	x	x	x	x		x
C3ORF64	2		x		x	x	x
C8ORF33	2	x	x	x	x	x	x
C8ORF37	2				x	x	x
C9ORF24	2		x		x	x	x
C9ORF7	2	x				x	x
CABLES2	2	x	x		x	x	x
CALD1	2			x		x	x
CALM3	2	x	x	x	x		x	x
CASP3	2		x	x	x	x	x
CCDC126	2		x	x	x	x	x
CCDC152	2		x			x	x
CD83	2	x	x		x	x	x
CDC42	2	x	x	x	x	x	x	x	x
CDC42BPA	2		x				x	x
CDCA7L	2		x	x	x		x	x
CDK6	2	x	x	x	x		x	x	x
CEND1	2		x		x		x	x
CENPE	2		x		x	x	x
CLGN	2		x		x	x	x
CLSPN	2				x	x	x
COL11A1	2		x		x	x	x
COQ7	2	x	x			x	x
CPD	2		x			x	x
CPE	2	x				x	x
CPM	2			x		x	x
CTPS	2	x				x	x
CXCL14	2	x	x	x	x	x	x
CYP24A1	2			x		x	x
DICER1	2				x	x	x
DPF3	2		x			x	x
DTL	2				x	x	x
DYNLT3	2		x	x	x	x	x
DZIP1	2				x	x	x
E2F7	2				x	x	x
ECHDC1	2		x		x	x	x
ELOVL1	2				x	x	x
ENPP4	2		x		x	x	x
ERLIN2	2		x		x	x	x
EXO1	2		x	x		x		x
FAM108A1	2		x		x	x	x
FAM134B	2		x			x	x
FAM172A	2		x	x	x	x	x
FAM174A	2		x		x	x	x
FAM3C	2				x	x	x
FAM40B	2				x	x	x
FARP1	2	x	x	x	x	x	x
FBXO48	2		x			x	x
FGF9	2				x	x	x
FOXN3	2	x	x	x	x		x	x
FREM2	2		x		x	x	x
FSTL1	2		x				x	x
FUT9	2		x				x	x
GEMIN4	2				x	x	x
GINS1	2				x	x	x
GK	2				x	x	x
GLIPR1	2	x		x		x	x
GLO1	2		x	x	x	x	x
GM2A	2	x	x	x	x	x	x
GNPTAB	2		x			x	x
GPAM	2		x	x		x	x
GPD2	2		x	x	x	x	x
GPR126	2				x	x	x
GPR137C	2		x		x	x	x
GPX7	2	x				x	x
GRAMD4	2	x			x		x	x
GULP1	2		x	x	x	x	x
HAUS5	2				x	x	x
HMGA2	2		x		x	x	x
HPGD	2		x		x	x	x
ICK	2			x		x	x
ICMT	2		x		x	x	x
IL17RD	2			x		x	x
IMPACT	2			x		x	x
INPP4B	2	x		x		x	x
ITGAV	2		x		x	x	x
ITGB8	2		x		x	x	x
JPH1	2			x		x	x
JUB	2			x		x	x
KCTD7	2	x				x	x
KDELR3	2		x	x	x	x	x
KIAA1147	2				x		x	x
KIAA1644	2				x		x	x
LAPTM4B	2		x	x	x	x	x		x
LMTK2	2		x		x		x	x
LPCAT2	2				x	x	x
LRAT	2	x				x	x
LRP6	2				x	x	x
LRRC20	2		x		x		x	x
LRRC4	2	x				x	x
LYPD6	2				x	x	x
MAGEA3	2	x				x	x
MANEA	2			x		x	x
MAP2K6	2			x		x	x
MCM4	2				x	x	x
MCOLN3	2		x		x	x	x
MED11	2	x	x	x	x	x	x
MED27	2	x	x		x	x	x
MFSD6	2	x				x	x
MIB1	2			x		x	x		x
MRPL18	2		x	x	x	x	x
MSH2	2		x	x	x	x	x
MSRB3	2		x		x	x	x
MT1X	2		x	x	x	x	x
MTFR1	2		x	x	x	x	x
MTHFD2	2		x	x	x	x	x
MUTED	2		x		x	x	x
NHLRC2	2				x	x	x
NT5DC2	2	x	x	x	x	x	x
NXPH2	2			x		x	x
OSBPL8	2		x	x	x	x	x
OSGEP	2	x	x	x	x	x	x
OSTM1	2			x		x	x
PADI4	2			x			x	x
PAK2	2		x	x		x	x
PANX2	2	x					x	x
PCTP	2		x		x	x	x
PECR	2		x		x	x	x
PFAS	2				x	x	x
PHGDH	2	x	x		x	x	x
PHLDB2	2			x		x	x
PLA2G15	2				x		x	x
PLBD1	2	x				x	x
PLS1	2		x			x	x
POLR3G	2			x		x	x
PPP1R14B	2	x	x	x	x		x	x
PYROXD1	2		x		x	x	x
RBM24	2			x		x	x
RBM3	2		x	x	x	x	x
RCC1	2				x	x	x
RECQL	2				x	x	x
RELL1	2		x		x	x	x
RLBP1	2		x			x	x
RMND5A	2			x			x	x
RNF150	2	x				x	x
RPL11	2		x	x	x	x	x
RPL15	2			x		x	x
RPL9	2		x		x	x	x
RRM2B	2		x	x	x	x	x
RWDD4A	2				x	x		x
SCAMP1	2			x		x	x
SCD5	2			x		x	x
SCEL	2	x				x	x
SEC23A	2		x		x	x	x
SEMA4D	2	x				x	x		x
SERPINA3	2	x	x	x	x	x	x
SESTD1	2		x		x		x	x
SETD7	2		x	x			x	x
SFT2D3	2	x	x	x	x	x	x
SKA2	2		x	x	x	x	x
SLAIN1	2		x			x	x
SLC19A2	2				x	x	x
SLC39A6	2		x			x	x
SLC41A1	2		x		x	x	x
SLC45A3	2	x	x		x		x	x
SLC47A1	2		x		x	x	x
SNN	2	x			x		x	x
SNRPE	2	x	x			x	x
SNX10	2				x	x	x
SORBS2	2	x				x	x
SOX21	2	x			x	x	x
SRC	2				x	x	x
SSR3	2		x	x		x	x
STRA6	2	x				x	x
STYX	2		x	x	x		x	x
SVIL	2	x				x	x
TAF5L	2				x	x	x
TBCE	2	x	x			x	x
TCF3	2	x				x	x
TCFL5	2	x	x	x	x	x	x
TCHP	2				x	x	x
TCTN3	2	x	x			x	x
TEK	2		x			x	x
TGFA	2				x	x	x
TJP2	2		x		x	x	x
TMCO4	2	x	x		x	x	x
TMED5	2				x	x	x
TMEM170B	2		x	x	x		x	x
TMSB15B	2	x		x		x	x
TMX1	2			x		x	x
TMX4	2		x		x	x	x
TNC	2	x				x	x
TNFAIP1	2	x				x	x
TPCN1	2	x					x	x
TPD52L1	2	x		x		x	x
TRMT6	2				x	x	x
TRUB1	2				x	x	x
TSN	2		x	x	x	x	x
TSPAN12	2				x	x	x
TSPAN33	2	x		x			x	x
TTC26	2		x	x	x	x	x
TTC9	2		x		x		x	x
TULP3	2	x	x		x	x	x
TWSG1	2		x		x	x	x
TXNDC17	2	x	x	x	x	x	x
UBA3	2				x	x	x
UBLCP1	2		x			x	x
USP46	2			x		x	x
VKORC1	2				x	x	x
VSIG10	2	x		x	x	x	x
VSNL1	2			x		x	x
VWA5B2	2	x					x	x
WDR76	2			x	x	x	x
WDYHV1	2		x			x	x
WWC2	2	x				x	x
YEATS4	2		x		x	x	x
ZDHHC1	2	x	x				x	x
ACACA	1		x				x
ADAM9	1		x		x	x
ADAMTS15	1				x		x
ADIPOR1	1			x			x
AFG3L1	1				x	x
ANKRD32	1				x	x
ANKRD44	1				x		x
AQP4	1		x			x
ATG4C	1				x		x
ATP11A	1				x		x
ATP2B1	1		x				x
ATP8B1	1			x		x
ATRNL1	1		x			x
AURKA	1		x		x		x
BBS2	1	x				x
BCAT1	1			x			x
BCL7A	1				x			x
C12ORF32	1				x	x
C14ORF145	1		x		x	x
C14ORF179	1		x			x
C16ORF75	1				x	x
C18ORF56	1		x		x	x
C20ORF134	1				x		x
C4ORF46	1				x		x
C9ORF5	1		x				x
CALCRL	1		x	x	x	x
CBARA1	1	x				x
CBR4	1		x		x		x
CCDC34	1		x		x	x
CCNI	1	x	x	x	x	x
CD24	1			x		x
CD302	1		x			x
CDC6	1				x	x
CDKN3	1				x	x
CENPW	1		x			x
CEP192	1				x	x
CEP70	1		x			x
CEP72	1				x	x
CEP97	1		x		x	x
CERK	1	x	x	x	x		x
CHPT1	1		x	x	x	x
CNN2	1	x	x	x	x		x
CNTNAP2	1	x				x
COBLL1	1			x		x
COL14A1	1	x				x
COQ9	1		x			x
COX7B	1		x			x
CPA4	1			x		x
CRISPLD1	1				x	x
CTH	1		x			x
CTSL2	1	x	x		x		x
CXADR	1		x	x	x		x
CYP1B1	1	x					x
DHFR	1	x	x	x	x	x
DHFRL1	1				x		x
DIAPH3	1		x		x		x
DNAJC3	1			x			x
DNAL1	1			x			x
ECT2	1		x		x	x
EDN1	1	x		x		x
EDNRB	1		x			x
EFNA2	1		x		x		x
EIF4B	1			x		x
EIF4E3	1			x			x
EIF4EBP2	1		x	x	x		x
ELMOD2	1			x	x		x
EML1	1			x		x
EMP2	1		x		x		x
ENAH	1			x			x
ENHO	1	x	x		x		x
ESCO2	1		x		x		x
EXOSC8	1		x			x
FAM149A	1	x				x
FAM168A	1	x	x		x	x
FAM19A5	1				x		x
FAM20B	1			x		x
FAM20C	1		x		x		x
FAM36A	1		x		x		x
FBXO32	1			x			x
FMO2	1		x		x		x
GGCT	1				x	x
GIPC1	1		x		x		x
GLIPR2	1			x		x
GNB3	1				x		x
GPR125	1	x	x		x	x
GPSM2	1		x			x
H6PD	1	x					x
HCN2	1	x			x		x
HELLS	1		x	x	x	x
HFM1	1				x	x
HOXA9	1				x	x
HOXB13	1	x					x
HS3ST3B1	1	x				x
ICA1L	1		x				x
ITGB3BP	1				x	x
KAL1	1		x			x
KATNAL2	1		x		x	x
KCNAB1	1		x				x
KCNK2	1			x		x
KIF14	1		x			x
KLHL5	1			x			x
LAPTM5	1	x				x
LEPREL2	1				x		x
LHFP	1		x		x	x
LIMK2	1				x		x
LMNB1	1	x	x	x	x	x
LMO4	1	x		x		x
LOC100129550	1	x	x	x	x	x
LOC388789	1		x			x
LPGAT1	1		x	x			x
LRRC58	1		x		x		x
LYPLA1	1		x	x	x	x
MAD2L1	1		x		x	x
MAPKAP1	1	x	x		x	x
MARCH3	1				x	x
MARCKS	1			x		x
MCM6	1		x	x	x	x
MCM8	1		x		x		x
MDFIC	1		x				x
MEST	1			x		x
MMD	1				x		x
MPI	1	x				x
MTBP	1				x	x
MTMR7	1		x			x
MYB	1				x	x
MYH10	1	x	x		x	x
MYO5C	1	x				x
NAA38	1				x		x
NACC2	1				x		x
NEIL3	1		x		x	x
NEK2	1		x		x	x
NEURL1B	1				x		x
NIN	1		x	x		x
NMU	1		x		x	x
NRAS	1			x			x
NRG1	1			x		x
NTRK3	1	x		x		x
NUP43	1			x			x
ODZ2	1	x		x		x
OSBPL1A	1		x		x	x
PANK3	1			x	x	x
PAWR	1	x		x		x
PBLD	1	x					x
PCDH7	1		x		x		x
PCGF6	1	x	x		x		x
PDGFD	1			x			x
PDK3	1			x			x
PDSS1	1		x		x	x
PI15	1		x	x	x		x
PIGK	1			x		x
PKDCC	1				x		x
PLEKHB2	1			x	x		x
PMEPA1	1	x					x
POSTN	1			x		x
PPARA	1			x			x
PPIC	1		x			x
PPP1R3C	1				x		x
PREB	1				x		x
PRICKLE1	1	x		x		x
PRR11	1	x	x	x	x	x
PSMC3IP	1				x	x
PTGES2	1				x		x
PTPN14	1		x				x
RBBP9	1		x	x	x		x
RBPJ	1				x	x
RECK	1		x		x	x
REPS2	1			x			x
RFC3	1				x		x
RNFT2	1	x				x
RTKN2	1				x	x
RTTN	1				x	x
RYK	1		x	x	x	x
SDHD	1				x	x
SEL1L3	1		x			x
SEPHS1	1		x		x	x
SFRS12IP1	1				x	x
SFXN5	1	x					x
SGOL1	1		x		x		x
SLC1A2	1	x					x
SLC26A2	1		x		x		x
SLC35B4	1		x				x
SLC45A4	1				x	x
SLC7A2	1	x	x	x	x		x
SMC2	1		x		x	x
SMC4	1		x		x	x
SNAPC1	1			x			x
SNHG3-RCC1	1	x				x
SORT1	1	x	x	x	x		x
SP6	1				x		x
SPCS3	1			x			x
TET3	1		x				x
TEX2	1				x		x
TFCP2L1	1	x					x
TGFB2	1			x			x
THSD7A	1		x		x		x
TMEM48	1		x		x		x
TMOD2	1		x	x			x
TRAF3	1				x		x
TRIP13	1	x	x		x		x
TTL	1		x	x	x		x
TTLL12	1	x			x		x
UBXN2B	1			x		x
VCL	1			x		x
WDR62	1				x	x
ZDHHC23	1				x	x
ZMAT3	1		x		x		x
ZNF664	1		x				x
ZNF704	1			x			x
ZRANB1	1				x		x
ZWINT	1		x		x	x
ABCC3		x
ABCC4				x
ABLIM1			x
ACAD10		x
ACAT2				x
ACBD7			x
ACO1			x
ACO2		x
ACPT					x
ACTG1		x		x
ADAMTSL2			x
ADI1				x
AGBL5		x
AGPHD1			x		x
AHCY				x
AK5				x
AKR1B10				x
ALCAM				x
ALDH4A1			x		x
ALDH6A1		x	x	x
ALPK2				x
ALS2CR4			x
AMIGO1			x		x
ANK2			x
ANKH			x		x
ANKRD1				x
ANKRD36BP1				x
ANKRD9					x
ANLN			x		x
ANXA13			x		x
APBA1				x
APOO			x
ARHGAP11B					x
ARHGAP22					x
ARHGAP28			x		x
ARL10		x
ARL6IP1			x
ARPC1A			x
ARRDC4					x
ASAP2					x
ASCL1		x
ASF1B					x
ASPM			x		x
ASRGL1			x		x
ATAD2			x		x
ATAD5					x
ATP13A2			x		x
ATP5B			x
ATP5G1			x
ATP5G3			x
ATP5H			x
ATP5O			x
ATP8A2		x
ATP9A		x		x
AURKB			x		x
AXL				x
AZI1					x
BAALC			x
BEND5			x
BFSP1				x
BICC1			x	x	x
BICD2				x
BIK		x
BIRC5			x		x
BLM			x		x
BMP4					x
BMP6			x
BRCA1					x
BRI3BP			x		x
BRP44			x
BTBD6				x
BUB1			x		x
BUB1B			x		x
BVES				x
C10ORF114				x
C10ORF90				x
C11ORF41			x		x
C11ORF51				x
C11ORF82					x
C12ORF48					x
C12ORF49			x
C13ORF15		x
C13ORF27			x		x
C13ORF34			x		x
C14ORF106					x
C14ORF2			x
C14ORF45			x
C15ORF23			x		x
C15ORF42					x
C16ORF59					x
C16ORF61			x
C16ORF63			x	x
C17ORF53					x
C17ORF61			x
C17ORF96					x
C18ORF55			x		x
C19ORF57					x
C1ORF112			x		x
C1ORF133			x
C1ORF135					x
C1QL4			x		x
C20ORF72					x
C21ORF33		x
C21ORF45					x
C21ORF58					x
C2ORF72					x
C3ORF24			x		x
C3ORF52		x
C4ORF19		x
C4ORF21					x
C5			x	x	x
C5ORF34					x
C5ORF35				x
C6ORF15		x
C7ORF41				x
C8ORF73					x
C9ORF119			x
C9ORF40					x
C9ORF41					x
C9ORF80					x
C9ORF82					x
CADM1				x
CALU				x
CANX				x
CARS2				x
CASC5			x		x
CAV1				x
CBFB				x
CBS		x
CBX5			x	x
CCDC111					x
CCDC138					x
CCDC147				x
CCDC15			x		x
CCDC150					x
CCDC18					x
CCDC3		x
CCDC75					x
CCDC88A			x		x
CCL2		x
CCNA2			x
CCNB1			x		x
CCNB2			x		x
CCNE1		x	x	x	x
CCNE2					x
CCNF			x		x
CCNG1			x	x	x
CD59			x
CDAN1					x
CDC14B			x
CDC20			x		x
CDC25A					x
CDC25C			x		x
CDC42BPG		x
CDC45			x		x
CDC7					x
CDCA3					x
CDCA5					x
CDCA7					x
CDCA8			x		x
CDH3		x		x
CDH5			x
CDK1			x		x
CDS1					x
CDT1					x
CEBPA					x
CENPA			x		x
CENPF			x		x
CENPI			x		x
CENPK			x		x
CENPL					x
CENPM			x		x
CENPN					x
CENPQ					x
CEP135					x
CEP152			x		x
CEP55			x		x
CEP78			x		x
CHAF1A					x
CHAF1B					x
CHCHD10			x		x
CHDH					x
CHI3L2			x		x
CHP				x
CHRM3		x
CHTF18					x
CISH					x
CIT			x
CKAP2L					x
CKS2			x		x
CMTM4		x	x	x	x
COL17A1		x
COL25A1		x
COL4A4		x
COL4A6		x
COQ3			x
COTL1				x
COX5A			x
CPNE3				x
CREB3L4		x			x
CRISPLD2				x
CSDE1				x
CSF2		x
CSPG5			x		x
CTNNAL1				x
CTNNBIP1					x
CTSH				x
CXCL6		x
CXCR7				x
CYP39A1			x		x
DACH1				x
DAPK2				x
DARS2			x
DBC1				x
DBF4					x
DDX12					x
DEK					x
DENND2C					x
DEPDC1			x		x
DEPDC1B			x		x
DERL3					x
DGAT1		x
DHCR24				x
DHRS11			x		x
DHRS13					x
DIAPH1		x
DIO2				x
DIRC2				x
DLEU2L			x		x
DLG1				x
DLGAP5			x		x
DMRT1		x
DNA2					x
DNAH11			x		x
DNAJC9					x
DONSON					x
DSCC1					x
DSN1					x
E2F1		x	x	x	x
E2F2					x
E2F8					x
EBF4					x
EBP			x
EDN2				x
EEF2K				x
EFEMP1		x	x	x
EGFR			x
EIF3L				x
ELF3		x
EML5					x
ENPP1				x
EPAS1			x
EPB41L4B			x		x
EPOR					x
EPR1			x		x
ERCC6L			x		x
ERMP1			x		x
ESPL1			x		x
ESRP1			x
ETFDH			x
ETNK2				x
EVI2A					x
F3				x
FABP6		x
FABP7				x
FADS2					x
FAM101B			x		x
FAM111B				x	x
FAM129A			x	x	x
FAM155A					x
FAM168B			x		x
FAM171A1		x	x	x	x
FAM173B			x	x
FAM189A2					x
FAM46B				x
FAM54A			x		x
FAM64A			x		x
FAM65B				x
FAM72B			x
FAM83D			x		x
FANCB					x
FANCD2					x
FANCE					x
FANCG			x		x
FANCI					x
FAP			x		x
FAR1			x		x
FASTKD1			x		x
FAT2			x
FBLN1		x	x
FBXO25				x
FBXO5					x
FCGRT		x
FEN1					x
FGFR2		x		x	x
FGFR3		x
FH			x
FHDC1				x
FILIP1				x
FITM2			x	x	x
FLG		x
FLNA		x
FOXM1			x
FRAT2					x
FTL				x
G2E3			x		x
GAA		x
GABRB1				x
GALNT11					x
GALNT13			x
GAS6					x
GATS		x
GATSL2			x
GCAT			x	x
GCSH			x
GFAP				x
GFRA1		x	x	x	x
GGH				x
GINS2			x	x
GINS4			x		x
GJB2					x
GLDN				x
GLRB			x		x
GLT25D2				x
GMCL1			x		x
GMNN					x
GNAZ				x
GNPAT				x
GOLGA2B					x
GOT1		x	x		x
GP1BB					x
GPC6				x
GPLD1			x
GPM6A		x		x
GPM6B			x
GPN3			x		x
GRIK1			x
GRK4					x
GSG2					x
GSTA4			x
GTF3A				x
GTSE1			x		x
GXYLT2		x	x	x
GYG2		x		x	x
GYLTL1B		x
H2AFV			x
H2AFX					x
H2AFY2		x
H2AFZ			x		x
HAUS8					x
HFE		x	x
HGSNAT		x
HHIPL1					x
HIST1H1A				x	x
HIST1H1B			x	x	x
HIST1H1C				x	x
HIST1H1D				x	x
HIST1H1E			x
HIST1H1T				x	x
HIST1H2AB			x	x
HIST1H2AC					x
HIST1H2AD					x
HIST1H2AE			x		x
HIST1H2AG			x	x	x
HIST1H2AH			x	x	x
HIST1H2AI			x	x	x
HIST1H2AJ			x		x
HIST1H2AK				x
HIST1H2AL					x
HIST1H2AM					x
HIST1H2BC			x	x	x
HIST1H2BD				x
HIST1H2BE			x		x
HIST1H2BF			x	x	x
HIST1H2BH			x	x	x
HIST1H2BI			x	x	x
HIST1H2BJ					x
HIST1H2BK					x
HIST1H2BL					x
HIST1H2BM			x		x
HIST1H2BN			x		x
HIST1H2BO			x		x
HIST1H3A				x	x
HIST1H3B			x		x
HIST1H3C					x
HIST1H3D				x	x
HIST1H3F			x		x
HIST1H3G			x	x	x
HIST1H3H					x
HIST1H3I			x	x	x
HIST1H3J				x	x
HIST1H4A				x
HIST1H4B			x	x
HIST1H4C			x	x	x
HIST1H4D			x	x	x
HIST1H4E			x	x	x
HIST1H4F					x
HIST1H4H			x	x	x
HIST1H4L			x		x
HIST2H2AB			x	x	x
HIST2H2BA					x
HIST2H2BF					x
HIST2H3D					x
HIST3H2BB					x
HIST4H4					x
HJURP					x
HMGB2			x		x
HMGB3			x		x
HMGN1				x	x
HMGN2			x
HMMR			x		x
HN1L			x
HOXA2					x
HRCT1				x
HSDL2				x
HSPA4L					x
ID3			x		x
IDH3A			x		x
IER3		x
IGFBP7			x		x
IGSF1		x
IGSF3		x
IL23A		x
ILDR2				x
IMMP1L			x
IMMP2L				x
INCENP					x
IQGAP3		x	x		x
IRAK1		x
ITGAE			x
ITGB4		x		x
ITPKB					x
IVNS1ABP					x
KATNA1					x
KBTBD11					x
KCNIP3		x
KCNJ5			x
KDELC1			x
KIAA0101			x		x
KIAA0114		x	x		x
KIAA1161			x
KIAA1841					x
KIF11			x		x
KIF15			x		x
KIF18A					x
KIF18B			x		x
KIF1C			x
KIF20A			x		x
KIF20B			x		x
KIF22					x
KIF23			x		x
KIF24					x
KIF2C					x
KIF4A			x		x
KIF4B					x
KLHL13			x
KLHL24			x		x
KNTC1			x		x
KRT15				x
LASS6				x
LCP1				x
LGR5		x		x
LGTN		x		x
LHPP		x
LHX2					x
LIG1					x
LIN9					x
LINGO2		x
LMNB2			x		x
LMO3				x
LOC100128191			x		x
LOC100271722					x
LOC100302640			x
LOC100303728			x		x
LOC100306951			x
LOC100329109				x
LOC113230			x
LOC150381			x
LOC151162			x
LOC283267				x
LOC401431					x
LOC645323					x
LOC647946			x		x
LOC729082			x		x
LOC81691			x		x
LOX			x
LOXL1		x
LOXL4		x
LPHN3				x
LRRC45					x
LSM11					x
MARCH8		x
MARCKSL1					x
MATN3		x
MB			x
MBNL3					x
MCM10					x
MCM2					x
MCM3					x
MCM5					x
MCM7					x
MDH1			x
MET			x
METTL10			x		x
METTL7A				x
MEX3A		x
MEX3D					x
MGAT5			x
MGC45800			x		x
MGP			x		x
MIR198			x
MKI67			x		x
MKKS			x
MLEC				x
MLF1IP			x	x	x
MMAB			x	x
MMP15				x
MMP24		x
MND1					x
MNS1					x
MOSC1		x
MOSC2					x
MOV10L1		x
MOXD1				x
MRPL11			x
MRPL42					x
MRPS25					x
MTCP1NB				x
MTP18					x
MYBL2		x	x	x	x
MYCBP			x		x
MYLK				x
MYO19					x
NANOS1		x
NCAPD2			x		x
NCAPD3					x
NCAPG			x		x
NCAPG2			x		x
NCAPH					x
NCRNA00201			x
NDC80			x		x
NDRG2			x		x
NDRG3			x
NDST4				x
NDUFA4			x
NDUFA6			x
NDUFAF4			x		x
NEDD4L				x
NELL2		x	x
NEO1		x
NETO2					x
NF2				x
NFKBIL2					x
NKD2					x
NNMT			x
NNT			x
NOG		x
NRTN					x
NTAN1				x
NTN1		x
NTN4				x
NUDT1			x
NUF2			x		x
NUP155					x
NUP210			x
NUP50					x
NUP62CL					x
NUSAP1			x		x
NXN		x		x
NXPH4			x		x
ODC1				x
ODZ3		x
OGDHL		x	x		x
OGFRL1				x
OIP5			x		x
OLFML2A		x
OPN1SW			x	x	x
ORC1L					x
OTOP1			x		x
OXCT1			x	x
OXNAD1			x		x
PADI2		x		x
PADI3		x		x
PAIP2B			x		x
PARP2					x
PASK					x
PBK			x		x
PCDHGA5		x
PCK2			x
PCNA					x
PCNT					x
PDHA1			x
PDPN		x
PDXP					x
PEG10				x
PER3				x
PFKFB2				x
PGM5		x		x
PHF10		x
PHF7			x		x
PHTF1					x
PHYH			x
PIF1			x		x
PIPOX				x
PKIA			x		x
PKMYT1					x
PKN3					x
PKP2				x	x
PLA2G12A			x	x
PLCL2					x
PLDN				x
PLEKHH1		x
PLEKHJ1					x
PLK1			x		x
PLK4					x
PLXDC2				x
PMCH					x
POC1A					x
POLA1				x	x
POLD1					x
POLD2				x
POLE					x
POLE2			x		x
POLE3					x
POLQ					x
POU3F4				x
PPCDC					x
PPIL5					x
PPIP5K1		x
PRC1			x		x
PRDM11		x
PRIM1					x
PRKAR2A				x
PRKDC			x
PRKG1					x
PRKRIR					x
PROCA1					x
PRPF8			x
PRR22					x
PRSS12		x	x		x
PRSS35				x
PSAT1					x
PSRC1					x
PTGR1			x
PTPLA				x
PTPLB				x
PTTG1			x
PURG					x
PXK					x
PXMP2			x	x
PXMP4		x		x
PYGO1					x
RAB11FIP4				x
RAB31				x
RAB4A				x
RACGAP1			x		x
RACGAP1P					x
RAD51					x
RAD51AP1					x
RAD54B					x
RADIL					x
RALGAPA2			x		x
RALGPS1		x
RANBP1					x
RARB			x
RBBP8					x
RBL1					x
RBPMS2			x
RCN2			x
RDH10				x
RDH13					x
RDM1			x		x
RECQL4					x
REEP1		x	x	x	x
RERG			x		x
REXO2			x
RFC2					x
RFC4			x		x
RFC5					x
RGS8					x
RNASEH1				x
RNASEH2A					x
RPA1					x
RPA3			x
RPL22L1			x		x
RPL7				x
RPLP0				x
RPS20				x
RPS26				x
RPS6				x
RPS6KA2		x		x
RRM1			x		x
RRM2					x
S1PR3				x
SAC3D1					x
SACS				x
SAMD12				x
SASS6					x
SCD				x
SCN4B		x
SCNN1A		x
SDC1			x		x
SDC2				x
SEMA3C				x
SEMA6B		x			x
SEPP1			x
SERINC2		x
SERPINA5		x		x
SERTAD4			x		x
SESN3			x	x	x
SFN				x
SFRP4		x		x
SFXN2		x	x		x
SFXN4			x		x
SGK196			x	x
SGOL2			x		x
SH3PXD2A		x
SHCBP1			x
SHISA2		x
SIRPA			x
SKA3			x		x
SKP2				x	x
SLC16A10			x		x
SLC16A7			x	x	x
SLC18A2				x
SLC23A2		x		x
SLC25A10			x		x
SLC25A15			x	x
SLC25A27					x
SLC25A3			x
SLC25A40			x		x
SLC30A3			x
SLC34A2					x
SLC37A4			x
SLC38A3					x
SLC39A8			x		x
SLC39A9				x
SLC43A1			x
SLC43A3					x
SLC44A2		x
SLC4A4			x
SLC4A5		x		x
SLC7A10			x		x
SLC9A7			x		x
SLCO2A1		x
SMAD9			x		x
SMO		x
SMPDL3B		x
SMTN					x
SMYD2				x
SNX24				x
SOST		x
SPAG5			x		x
SPC24			x		x
SPC25			x		x
SPINT1		x
SPON1					x
SPSB4					x
SRRM3					x
ST20		x
ST3GAL6			x		x
ST6GALNAC2			x
ST6GALNAC3				x
STAB1			x		x
STARD8					x
STON2				x
STOX1					x
STXBP6				x
SUGT1L1			x
SULF2			x		x
SUMF1			x		x
SUV39H2			x		x
SVIP			x
SYCE2			x		x
SYCP3			x		x
SYNC				x
SYT16				x
TAF9B				x
TAGLN				x
TBX2					x
TCTN2			x
TDG			x		x
TDRKH			x		x
TEX261		x
TGFB3				x
TGM4		x
TIGD3					x
TIMELESS					x
TIMP2			x
TINAGL1		x
TK1			x		x
TLL1				x
TM4SF18			x	x	x
TM6SF1			x		x
TMCO3		x		x
TMEM106C		x	x	x	x
TMEM107			x
TMEM108			x		x
TMEM133				x
TMEM143		x	x		x
TMEM19			x	x	x
TMEM194B			x		x
TMEM38A		x
TMEM63B		x
TMEM97					x
TMEM98			x
TOMM20				x
TOP2A			x		x
TOP2B			x
TP53INP1					x
TP53INP2			x		x
TP73					x
TPM1				x
TPM4				x
TPRN					x
TPX2			x		x
TRAIP					x
TRIAP1					x
TRIM16L				x
TRIM2			x
TRIOBP					x
TROAP			x		x
TSPAN13			x
TSPAN6					x
TSSK2					x
TTC7B		x
TTK			x		x
TTPA				x
TUBA1B			x
TXNDC16			x		x
TXNDC5			x
TXNRD1				x
TYMS					x
TYRO3					x
UBE2C			x		x
UBE2T			x		x
UBE4A				x
UBL4A					x
UGCG				x
UGT8			x
UHRF1					x
UNC119B			x
UNG				x
UQCRB			x
UQCRC2			x
UQCRH			x
UQCRHL			x
UROS				x
USP13			x		x
VAV3			x
VEPH1			x
VPS13D			x
WBSCR17				x
WDHD1			x		x
WDR67			x		x
WDR69				x
WHSC1		x	x		x
WNT5B		x
WRAP53					x
WRB				x
WSB2				x
WWC3		x		x
WWP1			x		x
XRCC3					x
ZFYVE21					x
ZGLP1					x
ZNF185			x
ZNF252				x
ZNF395		x
ZNF423				x
ZNF443					x
ZNF774					x
ZSCAN23					x
