# Supplementary material for: Genomic Analyses Reveal Broad Impact of miR-137 on Genes Associated with Malignant Transformation and Neuronal Differentiation in Glioblastoma Cells
Source: PLoS One. 2014 Jan 22;9(1):e85591. doi: 10.1371/journal.pone.0085591 (PMC3899048; doi:10.1371/journal.pone.0085591)
Supplement: Table S3 — Overlap between miR137 identified targets and predicted targets for miR-124, -128 and -7 according to TargetScan, MiRanda and Pictar. (XLSX) [file pone.0085591.s010.xlsx]

## Sheet: Sheet1
mir137 predicted targets	mir7 miranda	mir7 pictar	mir7 targetscan	mir-124 miranda	mir-124 pictar	mir-124 targetscan	mir-128 pictar	mir-128 targetscan
AACS			x					x
ACTBL2								x
ADIPOR1
AGPAT3			x				x	x
AHCYL1
AKT2			x			x		x
ALG12
AMOT	x		x	x	x	x
ANKRD52			x					x
ANO8
API5				x
APPL2				x				x
ARG2					x	x		x
ARHGAP42	x			x				x
ARSB	x		x			x		x
ATP8B1
B3GALNT2	x
BBS2
BCAT1			x		x	x		x
BEND6								x
BRP44L					x	x
C17ORF58	x
C20ORF108	x
C2CD2			x	x				x
C2ORF7
C8ORF33			x
C9ORF7					x	x
CABLES2				x		x	x	x
CALCRL								x
CALD1	x
CALM3	x		x
CASP3	x			x
CBARA1
CCDC126	x							x
CCNG2	x					x		x
CCNI
CCNY						x	x	x
CD24	x			x
CD83	x
CDC42							x	x
CDCA7L	x					x
CDK6			x		x	x		x
CERK			x					x
CHPT1	x			x
CNN2
CNTNAP2			x
COBLL1	x					x
COL14A1
COL5A1					x	x		x
COQ7				x		x		x
CPA4	x		x					x
CPE	x
CPM						x
CSDA
CTBP1
CTDSPL	x		x		x	x	x	x
CTPS			x	x
CTSF
CTSL2				x		x		x
CXADR	x					x		x
CXCL14
CYP1B1
CYP24A1	x		x
DBN1
DCLK1				x				x
DHFR
DNAJC3	x			x				x
DNAL1			x					x
DR1
DYNLT3	x			x	x	x
EDIL3
EDN1	x
EIF2C1	x	x	x		x	x
EIF2S3	x		x
EIF4B	x
EIF4E3	x		x					x
EIF4EBP2		x	x		x	x		x
EIF4G2	x
ELMOD2			x
EML1							x	x
ENAH			x		x	x	x	x
ENHO
EPHA5	x
ERBB2IP								x
ESRRA
EXO1
FAM117B	x		x
FAM149A	x			x
FAM168A	x
FAM172A						x		x
FAM20B			x
FAM81A					x	x		x
FAM98A				x
FARP1	x				x	x
FAT3							x	x
FBN2	x			x
FBXO32								x
FNBP1L	x		x	x	x	x		x
FOXN3	x	x	x				x	x
GALNT1
GLIPR1	x
GLIPR2
GLO1	x		x
GM2A			x
GPAM	x		x	x	x	x	x	x
GPD2	x				x	x	x	x
GPR125	x							x
GPR137B	x
GPX7
GRAMD4								x
GULP1				x
H6PD			x			x		x
HCN2
HELLS	x	x	x
HERPUD2	x	x	x
HOXB13	x		x
HS3ST3B1	x
ICK						x		x
IFT20	x
IL17RD	x		x			x		x
IMPA2
IMPACT			x		x	x
INPP4B				x
INPP5A				x				x
JPH1	x				x	x
JUB	x							x
KAT2B
KCNK2					x	x	x	x
KCNMB2	x			x
KCTD12					x	x
KCTD7			x			x		x
KDELR3
KDM5B	x		x
KIT				x				x
KLHL5	x		x			x		x
LAPTM4B								x
LAPTM5
LIMCH1			x	x	x	x
LMBR1L	x						x	x
LMNB1	x		x					x
LMO4	x				x	x
LOC100129550				x
LPGAT1		x	x	x				x
LRAT								x
LRRC4	x					x
LYPLA1	x
MAGEA3
MANEA	x
MAP2K6
MAPKAP1	x	x	x
MARCKS				x			x	x
MCM6	x		x
MED11
MED27				x
MEST
METTL9			x	x
MFSD6								x
MIB1			x		x	x
MPI	x		x	x
MPP1
MRPL18				x
MSH2
MSI1								x
MT1X
MTDH	x		x	x	x	x	x	x
MTFR1	x					x
MTHFD2	x
MXRA7			x			x		x
MYH10	x			x	x	x		x
MYO1C					x	x
MYO5C	x		x
NCK2	x				x	x
NEFL	x
NFYC
NIN	x		x					x
NLGN4X	x				x	x
NRAS	x		x		x	x
NRG1	x				x	x		x
NT5DC2
NTRK3	x					x	x	x
NUP43								x
NXPH2	x
NXT2	x	x	x		x	x	x	x
ODZ2
OSBPL8				x	x	x
OSGEP
OSTM1	x					x		x
PADI4
PAK2	x		x					x
PANK3	x		x			x		x
PANX2
PAWR	x
PBLD	x
PCGF6			x
PDGFD				x
PDK3			x			x		x
PDLIM3			x
PHGDH								x
PHLDB2	x					x
PHTF2	x				x	x
PI15	x			x
PIGK	x		x
PLBD1
PLEKHB2								x
PLK2							x	x
PMEPA1				x	x	x		x
POLR3G	x				x	x		x
POSTN				x
PPARA	x		x		x	x	x	x
PPP1R14B
PRICKLE1						x		x
PRKAR2B	x
PRR11								x
PTGFRN		x	x					x
RAVER2					x	x
RBBP9			x					x
RBM24	x			x	x	x
RBM3	x
RBMS3	x		x			x		x
REPS2	x		x			x		x
RMND5A			x				x	x
RNF150	x							x
RNF157
RNFT2
RPL11
RPL15	x		x
RRAGD					x	x		x
RRM2B	x					x
RYK	x		x			x
RYR2				x	x	x
SAR1B	x		x			x		x
SCAMP1				x				x
SCD5	x							x
SCEL	x
SEMA4D	x		x					x
SEPT3	x			x				x
SERPINA3
SETD7			x				x	x
SFT2D3						x
SFXN5			x					x
SGPL1					x	x		x
SHROOM2								x
SIK1						x		x
SKA2			x
SLC16A9
SLC1A2			x			x	x	x
SLC1A5
SLC25A5
SLC35A4			x		x	x
SLC43A2
SLC45A3
SLC4A7	x	x	x		x	x
SLC6A8	x
SLC7A2	x		x	x		x		x
SNAPC1
SNHG3-RCC1
SNN	x
SNRPE						x		x
SORBS2						x		x
SORT1	x		x					x
SOX21	x			x
SPCS3						x
SPHK2
SSR3								x
ST13						x		x
STAC	x			x		x		x
STRA6						x		x
STRBP	x			x
STYX	x		x		x	x		x
SVIL					x	x
TBCE				x
TCF3	x				x	x		x
TCFL5	x
TCTN3	x
TFCP2L1			x		x	x
TGFB2	x		x	x
TMCO4			x
TMEM170B			x			x	x	x
TMEM218			x			x
TMOD2			x			x		x
TMSB15B	x			x
TMTC4				x				x
TMX1						x	x	x
TNC
TNFAIP1	x		x
TOX3	x
TPCN1	x		x			x		x
TPD52L1	x
TRIP13
TSN			x			x
TSPAN33
TTC26		x	x		x	x
TTLL12			x
TULP3	x
TXNDC17				x		x
UBXN2B	x		x			x
UGP2
USF2
USP46							x	x
VARS
VCL			x	x				x
VSIG10	x			x		x		x
VSNL1					x	x
VWA5B2
WDR76						x
WWC2		x
YBX1	x			x
ZAK	x		x	x
ZDHHC1
ZMYND11	x
ZNF385B				x
ZNF704	x		x			x	x	x
